# Supplementary material for: Unsupervised clustering reveals noncanonical myeloid cell subsets in the brain tumor microenvironment
Source: Cancer Immunol Immunother. 2025 Jan 3;74(2):63. doi: 10.1007/s00262-024-03920-1 (PMC11699035; doi:10.1007/s00262-024-03920-1)
Supplement: Supplementary file 9 — Supplementary file9 (XLSX 15 KB) [file 262_2024_3920_MOESM9_ESM.xlsx]

## Sheet: in-house FCM dataset
Phenocluster ID	Phenocluster annotation	FSC-A	SSC-A	CD45+	CD66b+	CD19+	CD14+	CD8+	CD4+	CD3+
1	T CD4	small	lo	mid			mid		hi	hi
2	Microglia	small	lo	lo	lo		lo		lo
3	DNT CD14+	small	lo	mid			mid			hi
4	Macrophages	medium	mid	mid	lo		hi		mid
6	Microglia	small	lo	lo	lo		mid
8	Microglia	medium	lo	lo			mid
9	T CD8+	large	lo	hi			mid	mid		hi
10	Microglia	small	lo	lo			lo
11	Macrophages	large	lo	mid			mid
12	CD3+ Myeloid	large	hi	mid	hi		mid			hi
13	Microglia	small	lo	lo			lo
14	Neutrophils	medium	hi	mid	hi		mid
15	Neutrophils	medium	hi	mid	mid
16	Microglia	small	lo	lo			mid
17	Neutrophils	medium	hi	mid	hi		mid		lo
18	Macrophages	medium	lo	mid			mid
19	T CD8+	small	lo	mid			mid	mid		hi
20	CD19+ Myeloid	medium	lo	mid		mid	mid
21	Macrophages	small	lo	lo	mid		lo		hi
22	DPTs	large	lo	hi	lo		hi	mid	mid	hi
23	Macrophages	small	mid	mid	mid		mid		mid
25	DNT CD14-	small	lo	mid						hi

## Sheet: CyTOF dataset
Myeloid antibody panel dataset
Phenocluster ID	Phenocluster annotation	CADM1	CD3	CCR2	CD1c	CD11b	CD11c	CD14	CD16	CD19	CD38	CD45	CD45RA	CD56	CD64	CD66b	CD68	CD123	CD132	CD141	CD209	FCER1	ICAM	CD163	CD169	CX3CR1	HLA-DR	MERTK	CD206	SOX2	CD86	CD88	PD-1	PD-L1	PD-L2	CD33	LAP
1	DCs			lo		lo					lo	mid	mid	lo			mid		mid	lo	lo	lo	lo
2	Macrophage						mid	lo				lo		lo	mid		mid					lo			lo	lo	lo	lo
3	CD19 Myeloid			mid	mid	lo	mid	lo		hi		mid	lo		mid	lo	lo	mid		lo		lo	lo	lo	lo	lo	lo	lo	mid	mid
4	T cells	lo	hi								mid	hi					lo				lo		lo				lo				lo		lo	lo
6	DCs			mid	mid	lo	hi	lo		lo		mid	lo		lo		lo			lo		lo	lo	lo			mid		lo	lo						lo
7	Microglia						hi					mid		lo	mid		mid					lo				mid	lo
8	Microglia					lo	mid			lo		mid	lo	lo	mid		lo					lo				lo	lo
9	DCs	lo		lo		lo	hi			lo	lo	mid	lo	lo			lo			hi			lo				mid			lo
10	Microglia						mid					lo			lo		lo									lo	lo
11	DCs	lo		mid						lo	hi	mid	lo				lo				lo	lo	lo							lo
12	T cell		hi									hi	lo				lo				lo
13	T cell		hi			lo					lo	hi				lo	lo				lo
15	DCs					lo	hi		lo			hi	mid	lo			mid			lo						lo	lo					lo
16	Macrophages			mid		mid		mid		lo		mid	lo	lo	lo		lo			lo				lo			lo
17	Macrophages	lo		lo		lo	mid			lo		mid	lo	lo	mid		mid			lo		lo	lo	lo		lo	mid	lo				lo					lo
18	NK cell-like	lo		lo		mid				mid		mid	mid	hi			lo					lo	lo							lo				lo
19	Microglia					lo	mid					lo		lo	mid		lo									lo	mid	lo
20	Neutrophils					mid	lo		lo			lo				hi						lo
21	NK cell-like	lo				lo						lo		mid		lo	lo													lo	mid
22	Other cells	lo	lo			lo		lo	hi	hi		mid	hi	lo	lo		lo			lo						hi				lo				lo
23	T cell		hi								lo	hi		lo			lo				lo
24	NK cell-like	lo								lo		lo	lo	hi			lo					lo								lo
25	T cells		hi	lo								hi					lo
26	Macrophages	lo				lo	mid	mid		lo	lo	mid	lo	lo	mid		mid			lo	lo	lo	lo	lo	mid	lo	mid	lo	lo	lo		lo
27	Microglia											lo
28	T cells		hi			lo	lo				lo	hi	lo	lo	mid		lo				lo		lo				lo
30	CD19 Myeloid		lo	lo	mid	hi	lo	mid	lo	mid		mid	lo		lo	hi				mid	lo		lo	lo	lo	mid	lo	lo	lo		lo	lo
31	Other cells	lo		lo		lo						lo	lo				lo					lo	lo					lo		lo
32	Microglia						mid	lo				lo		hi	mid		lo									lo	mid	lo
33	T cells		hi								lo	hi		lo			lo				lo
34	T cells		mid									mid
35	T cells		hi			lo				lo	lo	hi	lo				lo				lo
36	Microglia					lo	lo	lo				lo		lo	lo		lo							lo		lo	mid	lo									lo
37	B cells					mid				mid		lo	lo														lo
38	NK cell-like					lo			lo		lo	mid	lo	mid			lo
39	Other cells											lo		mid
40	DCs				mid		lo	mid				lo			lo		lo			mid						lo		lo			mid
41	B cells				neg-lo					mid		mid	lo				lo										lo
Lymphoid antibody panel dataset
Phenocluster ID	Phenocluster annotation	γδ TCR	CD4	CD3	CD8	CD45RA	CTLA-4	FOXP3	KLRG1	CD19	CD45RA	CD45RO	CD127	CD57	CD56	GranzymeB	CD90	2B4	CD16	CD25	CD27	CD28	CCR4	CCR6	CCR7	CD38	CXCR3	CRTH2	CD69	HLA-DR	ICOS	Tim3	TIGIT	Ki67	PD-1	CD103	Npk44
1	NK cells		lo			hi	lo	mid				lo	lo					hi	mid					lo				neg-lo		lo-mid		neg-lo
2	Other cells						mid	mid-hi				lo			lo-mid	neg-lo																neg-lo
3	NK cells					mid	lo	lo-mid				lo	mid						lo-mid	neg-lo				mid		lo-mid				lo-mid		lo-mid
4	Other cells					lo		lo-mid				lo														lo-mid				lo-mid		neg-lo
5	Other cells		lo				mid	mid				mid														lo				mid		lo
6	NK cells						mid	mid				lo		mid-hi	mid	neg-lo	lo														neg-lo	lo-mid
8	Other cells							lo				lo							lo					neg-lo		neg-lo				neg-lo		neg-lo
9	Other cells
10	NK cells						mid	mid				mid	neg-lo					lo-mid								mid				lo-mid		neg-lo		neg-lo
11	Other cells							neg-lo
12	Other cells						lo-mid	lo-mid				lo																		neg-lo		neg-lo
13	Other cells		lo-mid			mid-hi	lo	mid				lo				mid										lo-mid	mid			neg-lo		neg-lo
14	NK cells					mid		lo						lo	mid	mid-hi		hi	mid-hi							mid						neg-lo	neg-lo
15	CD4 T reg cells		hi	mid			hi	hi	lo			hi	mid		lo-mid					mid-hi	mid	mid-hi	lo-mid			lo-mid			lo-mid	neg-lo	mid-hi	lo	mid		neg-lo
16	Other cells						mid	mid				mid	neg-lo	lo										neg-lo		lo				lo-mid		lo-mid
17	CD4 T cells		hi	mid-hi			mid-hi	lo-mid				hi	lo-mid	mid-hi							lo-mid	mid				mid	neg-lo		lo-mid		lo-mid	neg-lo	lo-mid		mid-hi
18	CD8 T cells			mid	hi			lo-mid				mid-hi	mid-hi					neg-lo			mid	neg-lo			neg-lo	lo	neg-lo		lo-mid			neg-lo	neg-lo		neg-lo
19	γδ T cell	lo-mid		hi				lo	mid			mid	hi			lo-mid		mid								lo-mid			lo			neg-lo
20	B cell							lo		hi	hi										lo-mid				lo	lo				neg-lo		neg-lo
21	CD8 T cells				hi		mid	mid				hi		mid-hi		mid-hi		mid-hi			mid	neg-lo				mid-hi			mid		mid	neg-lo	lo-mid	lo	mid-hi	hi	neg-lo
22	CD8 T cells			mid	hi		lo	mid				mid-hi	mid			neg-lo		mid-hi			mid-hi					lo-mid			mid		lo	neg-lo	lo-mid		mid	mid
23	CD8 T cells			mid	hi			mid				mid-hi		neg-lo		mid-hi		mid-hi			lo					mid-hi			lo-mid		lo	neg-lo	neg-lo		neg-lo		neg-lo
24	CD4 T reg cells		hi	mid-hi			hi	hi				hi	lo-mid							lo-mid	mid	mid-hi	mid-hi			mid			lo-mid		lo-mid	neg-lo	lo-mid		neg-lo
25	CD8 T cells			mid	hi		lo-mid	mid				mid-hi				mid-hi		mid-hi			mid					mid-hi			mid		lo-mid	neg-lo	lo-mid		mid	hi	neg-lo
26	CD4 T cells		hi	mid-hi			lo-mid	mid-hi													mid	lo-mid	neg-lo		neg-lo	neg-lo			lo-mid		lo	neg-lo			neg-lo
27	B reg cells						lo	mid-hi		mid						lo				neg-lo	lo-mid					hi						neg-lo					lo-mid
28	CD4 T cells		hi	mid-hi			mid	lo-mid				hi				neg-lo					lo-mid	lo-mid	neg-lo			mid	neg-lo		lo-mid		lo	neg-lo	neg-lo		mid
29	NK cells							mid			mid	lo-mid			mid	lo-mid		hi								mid-hi	neg-lo		mid			neg-lo	neg-lo	neg-lo		hi	neg-lo
30	Other cells		neg-lo				mid	mid	neg-lo			mid	lo-mid			neg-lo			neg-lo			mid	neg-lo	lo		lo-mid				mid-hi		lo-mid
31	Other cells				lo			lo				lo														lo-mid				lo-mid		neg-lo
32	CD4 T cells		hi	mid-hi			lo-mid	lo-mid				hi	neg-lo			lo					lo-mid	lo-mid	mid			mid			mid-hi		lo-mid	neg-lo	lo		mid	mid
33	CD8 T cells			mid	hi	lo		lo				lo-mid	mid-hi	neg-lo	mid	mid-hi					neg-lo					lo-mid	neg-lo		neg-lo			neg-lo
34	Other cells						lo-mid	lo				mid	neg-lo											neg-lo		mid				lo-mid		lo				lo-mid
36	Other cells						mid	mid				lo-mid	lo											lo						neg-lo		neg-lo
37	CD8 T cells			mid	hi			mid	lo			lo-mid	mid-hi					mid-hi	mid-hi		lo-mid					lo-mid	neg-lo		lo		neg-lo	neg-lo	neg-lo		neg-lo
38	γδ T cell	neg-lo		mid				lo-mid			mid-hi	lo	mid-hi			neg-lo		mid-hi			mid					lo-mid	lo-mid		mid			neg-lo			neg-lo
