# Supplementary material for: Unsupervised clustering reveals noncanonical myeloid cell subsets in the brain tumor microenvironment
Source: Cancer Immunol Immunother. 2025 Jan 3;74(2):63. doi: 10.1007/s00262-024-03920-1 (PMC11699035; doi:10.1007/s00262-024-03920-1)
Supplement: Supplementary file 11 — Supplementary file11 (XLSX 92 KB) [file 262_2024_3920_MOESM11_ESM.xlsx]

## Sheet: Immune gene Cluster 1
gene	cluster
A2M	5
A2M-AS1	1
AADAT	4
AARSD1	1
ABCC3	2
ABCD1	3
ABCG1	3
ABHD14B	1
ABI3	1
AC002550.5	2
AC003991.3	1
AC005082.12	3
AC005264.2	3
AC005616.2	4
AC005786.7	4
AC006129.1	3
AC006129.4	5
AC006547.15	3
AC007040.8	5
AC007182.6	3
AC008964.1	4
AC010894.5	4
AC011891.5	5
AC011899.9	3
AC015688.3	3
AC026806.2	3
AC068580.6	2
AC073072.5	3
AC091177.1	4
AC092580.4	1
AC104654.2	3
AC109826.1	5
AC113189.5	4
AC144831.1	5
ACAP1	1
ACBD6	2
ACP2	5
ACP5	1
ACPP	5
ACRBP	3
ACSL1	3
ACSL4	4
ACSL5	1
ADAM28	3
ADAM8	3
ADAMDEC1	2
ADAMTSL4	3
ADAP2	5
ADCY7	3
ADORA3	5
ADPGK	3
ADPRH	3
ADRB2	1
AF127936.5	5
AGMAT	1
AIF1	5
AIRE	1
AKR1A1	5
ALDH3B1	3
ALOX15B	3
ALOX5	3
ALOX5AP	5
ALPK1	4
AMICA1	3
AMPD3	3
ANKH	5
ANKRD22	5
ANXA11	1
ANXA4	3
AOAH	3
AP000439.1	3
AP001055.6	3
AP001056.1	3
AP001362.1	4
AP005530.2	3
AP1B1	5
APBB1IP	3
APOBEC3C	1
APOBEC3G	1
APOBEC3H	1
APOBR	3
APOC1	5
APOC2	5
APOC4	3
APOC4-APOC2	5
APOE	5
APOL3	3
AQP9	3
AREG	1
AREGB	5
ARHGAP15	1
ARHGAP18	5
ARHGAP24	3
ARHGAP25	1
ARHGAP27	3
ARHGAP30	1
ARHGAP4	2
ARHGAP9	1
ARHGDIB	2
ARL11	3
ARPC1B	2
ARPC2	2
ARRB2	5
ARSA	3
ASAH1	3
ASCL2	5
ASGR2	3
ATP2A3	2
ATP6V0E1	5
ATP8B4	3
AXL	5
B3GNT2	1
B3GNT8	4
B4GALT1	3
BATF	1
BCAP31	5
BCL2A1	3
BCL3	2
BEST1	3
BIN2	1
BIRC3	1
BLNK	3
BMP2K	5
BST1	3
BTK	3
C10orf128	3
C10orf54	5
C11orf45	5
C11orf57	1
C15orf48	3
C16orf54	1
C16orf98	5
C19orf35	5
C19orf38	3
C19orf59	5
C1orf162	5
C1orf204	4
C1QA	5
C1QB	5
C1QC	5
C1R	4
C1RL	2
C1S	4
C2	5
C3	5
C3AR1	5
C5AR1	5
C5AR2	3
C5orf58	4
C8orf4	4
C9	2
CACNA2D4	3
CALHM2	2
CAP1	2
CAPG	3
CAPZA1	2
CAPZB	2
CARD11	1
CARD16	2
CARD17	1
CARD6	3
CASP1	2
CASP10	1
CASP4	1
CASP5	5
CASS4	3
CAT	3
CATSPER1	2
CCDC69	1
CCDC88B	1
CCL13	5
CCL17	3
CCL18	3
CCL2	5
CCL20	3
CCL23	4
CCL5	1
CCL7	3
CCL8	5
CCR1	5
CCR2	3
CCR5	1
CCR7	1
CCRL2	3
CD14	5
CD163	5
CD163L1	5
CD177	1
CD180	5
CD1C	3
CD1D	3
CD209	5
CD226	1
CD244	1
CD247	1
CD300A	5
CD300C	3
CD300E	3
CD300LB	3
CD300LF	5
CD302	5
CD33	3
CD37	3
CD3E	1
CD4	1
CD40	3
CD44	3
CD47	2
CD48	1
CD5	1
CD52	1
CD53	2
CD55	3
CD59	4
CD5L	3
CD6	1
CD68	5
CD69	1
CD7	1
CD74	5
CD83	3
CD84	3
CD86	5
CDCP1	5
CEACAM21	1
CEACAM4	5
CEBPA	5
CEBPA-AS1	3
CEBPB	5
CEBPD	3
CECR1	3
CELA1	3
CEP78	2
CERS2	4
CFB	5
CFD	5
CFI	3
CFLAR	1
CH25H	3
CHCHD7	3
CHI3L2	1
CHIT1	3
CHST13	5
CHST15	3
CHTOP	2
CIITA	3
CITED4	4
CLCF1	2
CLDN23	5
CLDN7	5
CLEC10A	3
CLEC12A	3
CLEC17A	3
CLEC2B	1
CLEC4A	3
CLEC4G	3
CLEC5A	3
CLEC7A	5
CLEC9A	3
CLECL1	3
CMKLR1	3
CMTM6	3
CMTM7	2
CNDP2	5
CNPY3	3
COL8A2	5
COQ2	5
CORO1A	1
CORO1B	1
COTL1	2
CP	4
CPD	3
CPPED1	4
CPVL	5
CR1	3
CR1L	2
CREBL2	5
CREG1	5
CRYBB1	5
CSF1	4
CSF1R	5
CSF2RA	5
CSF2RB	1
CSF3	4
CSF3R	5
CST7	1
CSTA	3
CSTB	3
CTA-384D8.34	3
CTA-384D8.35	1
CTB-102L5.4	5
CTB-186G2.1	3
CTB-41I6.1	3
CTB-41I6.2	3
CTB-61M7.2	3
CTC-301O7.4	2
CTC-378H22.1	4
CTD-2020K17.1	1
CTD-2020K17.3	2
CTD-2020K17.4	1
CTD-2139B15.2	3
CTD-2265O21.7	2
CTD-2306M10.1	5
CTD-2353F22.1	3
CTD-2369P2.8	3
CTD-2532N20.1	1
CTD-2540B15.11	3
CTD-2540B15.7	4
CTD-2587H19.1	5
CTD-2616J11.2	5
CTD-2616J11.3	4
CTD-3187F8.14	3
CTD-3214H19.4	1
CTSA	3
CTSB	5
CTSC	1
CTSD	3
CTSH	3
CTSL	5
CTSS	5
CTSW	1
CTSZ	3
CX3CR1	5
CXCL1	4
CXCL12	3
CXCL16	5
CXCL2	3
CXCL3	3
CXCL5	5
CXCL6	2
CXCR2	1
CXCR3	1
CXCR4	1
CXorf21	3
CYB561A3	3
CYBA	3
CYBB	3
CYFIP1	5
CYP19A1	3
CYP2S1	5
CYTH4	3
CYTIP	1
DAB2	5
DAPP1	2
DCAF6	3
DCUN1D2	4
DEF6	1
DENND1C	1
DENND2D	1
DENND3	5
DHRS3	5
DHRS9	3
DISP1	5
DLEU7	5
DNAJC25-GNG10	5
DNASE1	1
DNASE1L1	5
DNASE2	3
DOCK2	2
DOCK4	5
DOCK8	1
DOK1	4
DOK2	1
DOK3	3
DPEP2	3
DPYD	5
DRAM1	3
DSC2	5
DUSP23	5
DUSP3	5
DYSF	3
EBI3	3
ECHDC3	3
EFEMP1	4
EFNA1	4
EHBP1L1	3
ELF4	1
ELL2	3
EMB	1
EMR1	5
EMR2	5
EMR3	5
ENTPD1	3
EPB41L3	3
ERAL1	2
ETS2	5
EVI2A	3
EVI2B	3
F11R	3
F13A1	5
FAH	5
FAM105A	5
FAM177B	3
FAM20A	5
FAM26F	3
FAM3B	5
FAM49B	5
FAM69B	4
FAM76B	1
FAM78A	1
FAS	1
FBLN5	1
FBP1	3
FBXO32	4
FCAR	2
FCER1G	5
FCGBP	5
FCGR1A	5
FCGR1B	5
FCGR2A	5
FCGR2B	3
FCGR3A	5
FCGR3B	5
FCGRT	5
FCN1	3
FERMT3	2
FES	3
FFAR4	5
FGD2	5
FGD3	1
FGD4	5
FGF20	5
FGL2	5
FGR	3
FKBP15	5
FLI1	1
FLVCR2	5
FMNL1	1
FOLR2	5
FOLR3	3
FOSL2	3
FOXP3	1
FPR1	5
FPR2	3
FPR3	5
FRRS1	5
FTH1	3
FTL	5
FUCA1	3
FUT4	3
FXYD5	3
FYB	3
G0S2	5
GAA	5
GAL3ST4	5
GALNT6	1
GAPT	2
GAS6	5
GAS6-AS1	3
GBGT1	3
GBP2	1
GCA	5
GCNT1	1
GHRL	3
GIMAP1	1
GIMAP2	1
GIMAP4	1
GIMAP5	1
GIMAP6	1
GIMAP7	1
GIMAP8	3
GLDN	5
GLIPR1	3
GM2A	3
GMFG	2
GMIP	2
GNA15	3
GNG10	3
GNGT2	2
GPNMB	3
GPR132	3
GPR141	3
GPR160	3
GPR183	3
GPR34	5
GPR65	1
GPR82	5
GPR84	3
GPRIN3	2
GPSM3	1
GPX1	5
GRB2	5
GRN	3
GSDMA	5
GSN-AS1	4
GYPC	1
GZMB	1
HAMP	5
HAVCR2	5
HCAR2	3
HCAR3	3
HCK	5
HCLS1	2
HCST	1
HDGFRP3	4
HEXA	5
HEXB	5
HFM1	4
HHEX	5
HIPK3	3
HIST2H2BF	5
HK3	3
HLA-DMA	5
HLA-DMB	5
HLA-DOA	3
HLA-DOB	3
HLA-DPA1	5
HLA-DPB1	3
HLA-DQA1	3
HLA-DQA2	3
HLA-DQB1	3
HLA-DQB1-AS1	2
HLA-DQB2	5
HLA-DRA	3
HLA-DRB1	5
HLA-DRB5	5
HMGA1P4	1
HMGCR	4
HMHA1	1
HMOX1	5
HPGDS	1
HPS3	5
HPS5	5
HPSE	5
HRH2	3
HSD11B1	2
HSD17B11	5
HSD3B7	5
IBSP	5
ICAM1	5
ICAM4	3
ICOSLG	5
IER3	5
IFI30	5
IFITM2	1
IFNGR1	5
IFNGR2	5
IFNLR1	5
IGF1	5
IGFBP6	2
IGFLR1	1
IGSF6	5
IKBKE	1
IKZF1	1
IL10	3
IL10RA	1
IL10RB	3
IL12RB1	1
IL13RA1	5
IL15	3
IL15RA	2
IL16	1
IL17RA	5
IL18	5
IL18R1	1
IL1A	3
IL1B	5
IL1R1	1
IL1R2	2
IL1RN	5
IL21R	1
IL21R-AS1	1
IL23A	1
IL2RA	1
IL2RB	1
IL2RG	1
IL32	1
IL4R	1
IL6	5
IL6R	3
IL7R	1
INPP5D	1
IRAK3	5
IRF5	5
IRF8	1
ITGAL	1
ITGAM	3
ITGAX	5
ITGB2	3
ITGB2-AS1	3
ITGB5	5
ITGB7	1
ITK	1
ITPKC	4
JAK2	5
JAK3	1
JDP2	5
KCNE3	3
KCNJ5	3
KCNK13	5
KCNK6	2
KCNQ1	3
KCTD12	5
KIAA0247	5
KIAA1731	2
KLHDC7B	1
KLHL23	4
KLHL6	3
KMO	3
KREMEN1	1
KYNU	3
LACC1	5
LACTB	3
LAIR1	5
LAIR2	1
LAMP3	2
LAPTM5	5
LAT2	3
LCK	1
LCP1	1
LCP2	1
LGALS9	5
LGALS9B	1
LGALS9C	1
LGMN	3
LHFPL2	5
LILRA1	3
LILRA2	5
LILRA3	3
LILRA5	2
LILRA6	3
LILRB1	3
LILRB2	3
LILRB3	3
LILRB4	5
LILRB5	2
LINC00539	1
LINC00578	3
LINC00984	5
LIPA	5
LITAF	3
LPAR5	5
LPAR6	5
LPCAT2	5
LPXN	1
LRG1	2
LRMP	1
LRRC25	5
LRRC37B	4
LRRC8C	3
LRRK1	3
LSP1	1
LST1	3
LTB	1
LTBR	5
LTC4S	4
LUCAT1	3
LY75	2
LY86	5
LY96	5
LYL1	3
LYN	5
LYVE1	3
LYZ	3
M1AP	3
MAF	3
MAFB	5
MAGED4	4
MAGED4B	2
MAN1A1	3
MAN1C1	4
MAN2A1	3
MAN2B1	3
MAN2B2	4
MANBA	4
MAP3K8	5
MAP4K1	1
MAPK13	1
MAPKAPK2	1
MAPKAPK3	2
MARCO	3
MBD2	3
MBD4	3
MBNL1	1
MEF2A	5
MERTK	5
METRNL	3
MFNG	1
MFSD1	3
MFSD7	5
MGAM	5
MGAT1	5
MGAT4A	5
MGST1	3
MILR1	5
MIR142	5
MIR22HG	3
MITF	4
MKNK1	5
MKNK1-AS1	2
MLKL	1
MLXIPL	5
MMP1	2
MMP19	5
MMP3	4
MMP7	4
MNDA	5
MPEG1	3
MPP1	5
MR1	1
MRC1	3
MRC1L1	5
MS4A14	5
MS4A4A	5
MS4A4E	5
MS4A6A	3
MS4A6E	2
MS4A7	5
MSLN	3
MSR1	5
MSRB3	1
MTMR14	3
MVP	3
MYEF2	4
MYO1F	3
MYO1G	1
MYO7A	5
MYOF	5
NAAA	3
NABP1	3
NAGA	3
NAGK	5
NAGPA	5
NAIP	5
NAMPT	3
NAMPTL	2
NAPSA	1
NCF1	3
NCF2	3
NCF4	2
NCKAP1L	3
NDST2	1
NEURL2	5
NFAM1	3
NFATC2	1
NFKB2	1
NFKBIE	3
NFKBIZ	2
NINJ1	5
NKG7	1
NLE1	2
NLRC4	5
NLRP3	5
NNMT	4
NOD2	5
NPC2	5
NPL	5
NRROS	3
NTAN1	5
NUPR1	3
ODF3B	5
OLFML3	5
OLR1	3
OPRL1	4
OSCAR	5
OSM	5
OSTF1	2
OTUD1	3
P2RX4	5
P2RY12	4
P2RY13	5
P2RY6	3
P2RY8	1
PALD1	5
PAOX	3
PAQR3	2
PARVG	2
PBX1	4
PCED1B	1
PDCD1	1
PDCD1LG2	5
PDE6G	1
PDK3	5
PDZK1IP1	5
PF4V1	3
PFN1	2
PGBD1	4
PI3	4
PI4K2A	3
PIK3AP1	3
PIK3CD	1
PIK3CG	1
PIK3IP1	1
PIK3R2	4
PIK3R5	3
PIK3R6	1
PILRA	3
PIM1	1
PKD2L1	5
PLA2G15	3
PLA2G7	3
PLAUR	5
PLB1	5
PLBD1	5
PLCB2	5
PLCG2	1
PLD4	3
PLEK	3
PLEKHO2	5
PLK3	4
PLTP	5
PLXDC2	5
POLD4	4
POU2F2	3
PPARG	5
PPBP	3
PPM1M	1
PPME1	4
PQLC3	3
PRAM1	5
PRDM1	3
PRF1	1
PRKCD	3
PROCR	4
PRR13	2
PRR24	4
PRR3	2
PRRG4	5
PRSS23	4
PRSS36	3
PSAP	5
PSD4	1
PSMB10	1
PSMD3	2
PSTPIP1	1
PSTPIP2	3
PTAFR	3
PTBP3	1
PTCRA	1
PTGER4	1
PTGS1	5
PTGS2	3
PTPLAD2	5
PTPN18	5
PTPN2	1
PTPN22	1
PTPN6	1
PTPN7	1
PTPRC	1
PTPRCAP	1
PTX3	4
PURG	4
PYCARD	5
PZP	3
RAB20	3
RAB27A	1
RAB3IL1	5
RAB42	3
RAB43	2
RAC2	1
RAP1A	2
RAP2B	5
RARRES3	1
RASAL3	1
RASGRP4	3
RASL11A	5
RASSF3	3
RASSF5	1
RBM47	3
RCSD1	1
RDH10	4
REL	3
RELB	3
RELT	5
RENBP	3
RETN	3
RGS1	5
RGS10	5
RGS16	5
RGS18	3
RGS19	5
RGS2	3
RHBDF2	5
RHOG	3
RHOH	1
RILPL2	3
RIN3	5
RIPK3	1
RNASE1	5
RNASE2	5
RNASE3	5
RNASE6	3
RNASET2	5
RNF130	3
RNF135	5
RNF144B	3
RNF149	3
RNF19B	3
RNPEPL1	2
RP1-55C23.7	3
RP1-68D18.4	2
RP1-93H18.7	5
RP11-106M3.3	5
RP11-1082L8.3	5
RP11-1143G9.4	3
RP11-114H24.6	2
RP11-138I18.2	3
RP11-1398P2.1	3
RP11-156K13.3	5
RP11-162J8.3	3
RP11-196G18.21	2
RP11-196G18.3	5
RP11-213H15.4	2
RP11-218M22.1	1
RP11-219E7.1	3
RP11-246K15.1	5
RP11-24F11.2	5
RP11-257P3.3	4
RP11-274B18.2	5
RP11-290F20.3	5
RP11-297C4.1	4
RP11-326F20.5	2
RP11-327F22.1	5
RP11-333E1.1	2
RP11-344B5.2	5
RP11-353N4.5	5
RP11-379B8.1	5
RP11-403I13.9	3
RP11-404F10.2	1
RP11-421P23.2	3
RP11-439A17.10	3
RP11-439A17.9	3
RP11-443B7.2	3
RP11-455F5.5	1
RP11-46D6.1	3
RP11-473M20.9	1
RP11-480C22.1	5
RP11-480I12.7	4
RP11-483P21.2	3
RP11-489O18.1	5
RP11-493L12.4	1
RP11-505E24.2	4
RP11-514O12.4	5
RP11-519G16.5	3
RP11-536K7.5	5
RP11-54A4.2	5
RP11-552D4.1	3
RP11-556E13.1	5
RP11-58O15.1	2
RP11-597D13.8	3
RP11-598F7.3	3
RP11-649A18.12	3
RP11-65J3.1	5
RP11-68I3.2	3
RP11-70P17.1	1
RP11-733O18.1	5
RP11-742B18.1	5
RP11-750H9.5	3
RP11-760N9.1	5
RP11-76E17.3	1
RP11-809O17.1	5
RP11-83C7.1	3
RP11-848P1.3	5
RP11-84C10.2	5
RP11-867G2.8	4
RP11-8L8.2	5
RP11-90P13.1	3
RP13-514E23.2	4
RP3-395M20.8	1
RP3-477O4.14	1
RP5-1031D4.2	3
RP5-1091N2.9	2
RP5-899E9.1	5
RP5-998N21.4	3
RPS6KA1	5
RPS6KA4	1
RRAS	3
RRM2B	5
RUNX3	1
S100A11	5
S100A4	3
S100A8	3
S100A9	3
S1PR4	1
SAMHD1	3
SAMSN1	1
SASH3	1
SAT1	5
SBSN	4
SCAI	1
SCAMP2	5
SCIMP	3
SCIN	3
SCPEP1	5
SDS	3
SECTM1	3
SELL	1
SELPLG	1
SERPINA1	5
SERPINB1	2
SERPINB2	3
SERPINB8	3
SERPINB9	3
SERPING1	3
SESN1	3
SFMBT2	5
SFT2D2	1
SH2B3	3
SH3BGRL	5
SH3BGRL3	1
SH3TC1	5
SHMT1	2
SIGLEC1	5
SIGLEC10	5
SIGLEC11	3
SIGLEC14	5
SIGLEC5	5
SIGLEC7	5
SIGLEC8	5
SIGLEC9	5
SIL1	4
SIPA1	1
SIRPB2	5
SLA	1
SLAMF6	1
SLAMF8	5
SLC11A1	3
SLC15A3	5
SLC16A10	3
SLC16A3	5
SLC17A9	5
SLC24A5	4
SLC25A19	5
SLC29A3	5
SLC2A5	5
SLC2A9	3
SLC30A1	5
SLC37A2	3
SLC39A14	4
SLC39A8	2
SLC46A3	5
SLC7A7	5
SLC7A8	5
SLC8B1	3
SLC9A9	5
SLCO2B1	5
SLFN5	1
SLPI	4
SMAP2	3
SMCO4	5
SMPDL3A	3
SNAI3	3
SNX2	5
SNX20	1
SOAT1	5
SOCS3	3
SOD2	3
SOWAHD	5
SP100	1
SP140	1
SPI1	5
SPIDR	3
SPIN3	2
SPINK1	3
SPINT1	3
SPINT2	3
SPN	1
SPNS3	1
SPP1	5
SPTLC2	5
SQRDL	5
SRFBP1	4
SRGN	3
SS18L1	4
ST14	3
ST6GAL1	3
ST8SIA4	3
STAB1	5
STAC3	5
STARD4-AS1	1
STARD8	5
STAT5A	2
STAT6	3
STEAP4	3
STIM2	1
STS	5
STX11	3
STXBP2	3
SUCNR1	3
SUMF1	5
SUSD3	2
SYK	3
SYNGR2	5
SYNPO	2
SYTL2	4
SYTL3	1
TACC2	4
TAGAP	1
TAL1	3
TANGO2	5
TBC1D10C	1
TBC1D2	3
TBC1D22A	3
TBC1D2B	1
TBXAS1	5
TCIRG1	5
TDO2	4
TES	1
TFEC	3
TGFB1	3
TGFBR1	3
TGFBR2	5
TGM2	3
THBD	3
THEMIS2	3
TIFA	1
TIMD4	1
TLDC2	4
TLR1	5
TLR10	3
TLR2	5
TLR4	5
TLR5	5
TLR6	3
TLR7	3
TLR8	3
TLR9	2
TM6SF1	3
TMC8	1
TMEM106A	3
TMEM109	2
TMEM119	4
TMEM150B	5
TMEM156	1
TMEM173	1
TMEM37	5
TMEM52B	5
TMEM86A	5
TMIGD2	1
TNFAIP2	3
TNFAIP3	1
TNFAIP8	1
TNFAIP8L2	5
TNFAIP8L3	5
TNFRSF10A	1
TNFRSF10C	5
TNFRSF11A	5
TNFRSF14	1
TNFRSF1B	1
TNFSF10	1
TNFSF12	3
TNFSF13	5
TNFSF13B	3
TNFSF18	5
TNFSF8	1
TNNI2	2
TOR4A	1
TPK1	2
TPM3	2
TPP1	3
TPRG1-AS1	5
TRAC	1
TRADD	1
TRAF3IP3	1
TRAP1	2
TRAV13-1	1
TRBV27	1
TRBV28	1
TRBV29-1	1
TREM1	3
TREM2	5
TREML1	5
TRGV3	1
TRGV7	1
TRIM34	2
TRIM38	3
TRPM2	5
TRPV2	1
TSPAN14	1
TSPO	3
TTC7A	5
TWF2	2
TYMP	5
TYROBP	5
U91328.20	2
UBD	3
UCP2	1
UGCG	1
UHMK1	1
UNC13D	1
UNC93B1	5
VAMP3	5
VAMP8	5
VASP	3
VAT1	4
VAV1	1
VDR	2
VENTX	3
VMO1	5
VMP1	5
VNN1	5
VNN2	1
VSIG4	5
WAS	1
WDFY4	3
WIPF1	1
WIPI1	4
XXbac-B135H6.15	3
XXbac-BPG252P9.10	5
Z83844.1	4
ZBTB7B	3
ZC3H12A	1
ZDHHC12	2
ZKSCAN7	4
ZMYND15	3
ZNF10	4
ZNF202	1
ZNF48	2
ZNF682	2
ZNF711	4
ZNF812	5
ZNF84	4
ZNRF2	3

## Sheet: Immune gene Cluster 2
gene	cluster
KCNA2	1
REC8	1
DRP2	2
FAM117B	1
RP11-713P17.3	2
GRID2	2
CDH13	1
SHISA7	2
TMEM257	2
RP11-401P9.4	1
NANOS1	1
MURC	1
FLRT1	1
MIR219-2	2
HOXD-AS1	2
KCNS3	1
SYN3	2
NTNG2	1
RICTOR	1
CTD-2339F6.1	1
AP000696.2	1
GLRA3	1
BHLHE22	2
CXXC11	2
CTD-2316B1.1	2
RP11-357K6.1	1
MNX1-AS1	2
CASC14	2
RP11-159H10.3	2
CHRNA4	2
ELFN2	2
SOGA3	1
KCNK3	1
MIMT1	2
KIAA0408	2
ABCC8	1
FBLL1	2
PTP4A2	3
KCNK10	1
KCNH8	1
HR	1
STRN	4
DTX4	1
ZDHHC11B	1
ENPP6	1
HES5	2
GPR98	2
RP5-1007M22.2	2
CTA-85E5.10	2
RP1-212P9.2	2
NOG	2
DLK2	1
LRRC16B	1
FHDC1	2
RTN4RL2	1
FAM171A2	2
DCT	2
MMD2	1
SYT16	1
USP43	2
CGNL1	2
NFATC4	1
AC005220.3	2
RP4-555D20.4	1
LIMS2	3
LINC00488	2
RP11-284F21.10	1
CYP4V2	2
C3orf58	1
CHRAC1	3
ZBTB38	1
C2CD2	1
ENOX2	2
SLC30A6	4
SRC	5
LINC00863	1
FRS3	1
YY2	1
LMTK3	1
TDRKH	1
DNMBP	2
XYLT2	3
AC009005.2	4
WBSCR27	5
SNX33	2
MMAA	3
ZNF764	3
RP11-10C24.3	2
RP11-10C24.1	2
CASZ1	1
RP11-5C23.1	1
HHAT	1
ANXA2	5
VIM	5
LGALS3	5
TIMP1	5
LGALS1	5
CAST	3
IQGAP1	3
AGPAT2	5
NMI	4
GALM	3
BHLHE40	1
UPP1	5
GNG5	4
BLVRB	5
ANXA1	2
EMP3	3
PLP2	4
S100A6	5
S100A10	5
MDFIC	6
TAGLN2	4
PLEKHF1	3
TRAF5	3
GNG2	3
ANXA6	3
MARCKS	2
PDPN	2
ALCAM	5
LAMP2	2
SERPINB6	2
CD63	2
BRI3	5
SLC39A1	2
ADAM9	2
IL6ST	2
SPATS2L	1
HSPB1	5
EEPD1	2
NFE2L2	2
UBE2E2	2
ABCA1	2
TFRC	5
ETF1	4
ADAM10	5
EPHB2	2
MYO5A	5
RNF145	2
TMEM170B	5
MXD4	1
SMIM3	5
TMBIM1	2
CPQ	2
LAPTM4A	2
PYGL	5
TNFRSF1A	5
TRAM1	1
PDIA3	4
PPIB	5
IRF2	3
LRP10	3
LGALS8	5
PARP4	3
ACSF2	5
BNIP2	5
SLC22A18	2
NCEH1	5
SLC39A4	4
IMPA2	5
TMOD3	1
SLC25A24	5
EFR3A	5
ACOT9	5
IKBIP	5
SUCLG2	4
CMTM3	3
SPPL2A	5
CD109	5
OPN3	1
TANK	3
ZNF217	3
CASP7	3
SLC10A3	6
CTDSP1	3
RAP2C	3
TXNDC11	3
SPTY2D1	3
TMCO4	3
EFNA4	3
BCL10	5
IKBKB	5
WHAMM	6
ERMAP	5
GSAP	2
OSBPL3	5
TICAM1	5
KIF16B	5
ATP10D	2
GALNT10	3
RIPK1	3
RAB34	5
CAMK1	5
TSPAN4	2
CYBRD1	5
ATL3	4
HEBP1	2
FUCA2	2
GUSB	5
IFNAR1	5
LEPROT	5
CCDC109B	4
UGP2	3
AGTRAP	3
RALB	1
SH3GLB1	1
MESDC2	4
ANO6	5
BCL2L12	4
DNPEP	1
ILK	4
LMAN2	4
DAP3	3
PRPS2	4
RECQL	4
MICA	3
HS3ST3B1	2
NUAK2	1
SH2D4A	2
SLC25A43	1
PI4K2B	4
SLC35D1	1
PRKAA1	3
CUL7	1
MAP3K6	3
LATS2	5
AIFM2	1
NUDT19	1
SMYD4	2
TVP23B	3
SMARCAL1	1
UPRT	1
METTL8	3
PHTF1	4
KDELC2	4
DYNLT3	1
EIF2D	1
CTD-3138B18.5	2
MAP7D3	3
REST	3
AIDA	4
MIIP	5
CCPG1	1
VAMP7	1
USO1	1
HS1BP3	2
GPBP1L1	1
BET1L	1
SLC30A7	1
EDEM3	5
PCYT1A	1
FAM91A1	5
AP3B1	1
RAB13	2
CD151	1
TUBB6	2
TRIP6	2
MGP	1
PALMD	2
TNFRSF11B	2
DYRK3	1
AJUBA	2
SMIM10	1
RSPH3	1
MTMR11	5
ARHGAP29	1
LCTL	2
FAM47E	2
VASN	2
DNAJC22	1
B3GNT9	1
BCAP29	4
GPC4	2
CNPY4	1
CROT	2
POLR2L	4
CCDC167	3
CAPN2	3
SLC2A4RG	3
CIT	4
SAPCD2	2
SEPHS1	4
UBALD1	1
C16orf87	3
CASP6	3
FRMD5	1
PACSIN3	1
APCDD1	1
CEP97	1
SEC61A2	1
FAM219A	1
AGPAT4	1
MTMR9	1
SMARCB1	1
H1FX	1
GPS1	4
KLHDC3	4
SMPD1	3
MTMR2	1
CNRIP1	1
HSDL1	1
FAM110B	2
PLCB1	1
UNC80	2
KLHL25	1
LRRTM3	1
ADAM23	1
SHC3	1
GEM	2
SLITRK5	1
ANKUB1	2
PAMR1	2
MYO16	2
KCNB1	2
KCNIP3	2
RHBDL3	1
ARHGAP5-AS1	1
PLD6	1
C6orf3	2
RAMP2-AS1	1
MAST4	2
TMEM64	1
LAMA2	1
FMOD	2
RP4-555D20.2	1
STEAP1	2
ANGPT1	1
TMEM221	2
FAM43B	1
MRC2	2
EVA1B	5
SPATA20	2
FAM114A1	2
PROS1	1
STEAP3	2
RUFY1	4
GMPPA	4
DCTD	1
TP53I13	4
DEGS1	1
NUDT9	2
MPZL1	5
KDELR1	2
MCFD2	1
RASSF8	2
ORAOV1	1
VWA5A	2
TRIM65	1
COPZ2	4
DNAJC10	2
TRPS1	5
STK3	2
AEBP2	1
TMEM41A	1
TCTN3	1
KRR1	3
SDC4	3
SDC2	1
PRDX6	4
UBXN11	3
SYPL1	1
REXO2	1
RNF208	1
RASL10B	1
TMEM79	1
KRT7	3
GPR3	1
CCDC102A	3
PTPN14	2
SIX5	1
PCSK5	1
TTC23	2
GORAB	1
RP11-680F8.1	2
ACOX2	2
CEP112	2
EPHB4	2
HOMER2	1
GCLM	1
ERI1	3
UNC45A	1
TWSG1	2
SLC35F5	2
CHST14	4
TRIP10	5
PSEN2	1
IL17RC	1
RNF144A	1
FAM13C	1
ERBB3	1
SOX10	1
UGT8	1
SLITRK1	2
RAB33A	1
VSTM2B	1
DSCAML1	1
NKAIN1	1
ZNF488	1
ADCY5	1
GAL3ST1	1
FAM222A	1
NTM	1
B3GAT1	1
DNM3	1
OMG	1
TUBB4A	1
LINC00632	1
PHACTR3	1
TMEFF2	1
GNAI1	1
LINGO1	1
SLITRK2	1
LRRC1	1
PTBP2	1
CLASP2	1
EVI5L	1
MVB12B	1
CCP110	1
PVRL1	1
GNAZ	1
MPP2	1
STMN4	1
PCSK1N	1
NKX2-2	1
RP11-161M6.2	1
SOX8	1
THSD7A	2
NRXN1	2
NXPH1	2
KCNQ2	1
GRIA2	1
MEX3A	2
MLLT11	1
DRAXIN	1
MLTK	2
C16orf80	2
LHFPL3	2
INSM1	1
BCL7A	1
VAX2	1
PIK3R3	1
VIPR2	1
TMEM100	1
NKAIN4	2
SHD	1
ATCAY	2
DLL3	2
ASIC4	1
B4GALNT1	1
TMSB15A	1
GPC2	2
DCX	2
LPPR1	2
KLRC2	1
DUSP26	1
SRRM3	1
TTC9B	1
CELF5	1
ELAVL4	1
CELF3	2
SMIM18	2
FGF9	1
KLHL35	1
LPPR3	2
PAK7	1
RP11-676J15.1	2
CA10	2
EYA1	2
RASL11B	2
GADD45G	2
CACNA1A	2
MEX3B	1
MYT1	1
GRIK2	1
ZDHHC22	2
DGKB	2
CNTN1	1
DSCAM	1
LMO1	1
CACNG7	1
PIANP	1
TMEM132B	2
LPHN3	2
CBS	2
PDGFD	1
MMP15	1
SPSB4	2
ZFYVE20	2
SEPHS2	1
CXorf24	2
BAI3	2
BAI1	2
KIAA1244	2
ASXL3	2
BRSK2	1
RP11-277P12.20	2
CTD-3193O13.9	2
Z83851.1	1
XKR4	1
RNF165	1
RCOR2	2
HRK	1
SBK1	1
RAB9B	1
SLC38A1	6
NAT16	1
GLCCI1	1
EPHB1	1
AC114730.3	2
NEU4	2
FGF12	1
TNR	1
FERMT1	2
SH3BP4	1
ANKRD13B	1
TMOD2	1
TMCC1	1
MKRN3	1
ZNF821	1
RPS6KL1	1
MAST1	1
FHOD3	2
DNAJB5	2
ZNF454	2
LINC00237	1
RNF112	2
TUBB3	1
COL9A1	1
IGLON5	1
ARHGEF9	1
SRGAP3	1
ZBTB18	1
RALGPS1	1
PATZ1	1
TNK2	1
CSMD1	2
LNP1	1
C1orf106	1
LRRC20	4
BMPER	2
PKNOX2	2
ACVR2A	2
CBX8	1
EFNA3	1
CLGN	2
MYCN	1
LRCH2	1
DGKI	1
MEGF11	1
SLC16A14	1
CAMK2N2	1
GPRIN1	1
GPR137C	1
TMEM169	3
ZNF286A	1
PHF21B	1
ZNF74	1
SPTBN2	1
C11orf95	1
S100A16	1
CSRP2	1
FKBP10	2
PLS3	1
PTRF	1
WWTR1	1
FKBP9	2
EFEMP2	1
PPIC	2
TNC	2
PRRX1	1
CADM2	1
OLIG1	1
OLIG2	1
DNER	1
SLC22A17	1
MARCKSL1	1
BEX1	1
MAPT	1
ELAVL3	1
NCAM1	1
PFN2	1
NOVA1	1
FXYD6	1
SCG3	1
CRMP1	1
SOX11	1
DBN1	2
PODXL2	1
MAP2	1
BCAN	2
ETV1	2
SV2A	1
TMEM59L	2
LAPTM4B	3
C16orf45	1
ATAT1	1
SOX4	1
GSTA4	1
C2orf80	1
DPF1	1
FSD1	1
RAC3	1
IGFBP7-AS1	2
HSPB6	1
PDLIM4	1
DIRAS3	3
PAM	1
CXCL14	2
PLA2G5	2
EMP1	1
IGFBP7	1
FGFBP3	1
SRSF12	1
TMEM108	1
POMGNT2	1
HRASLS	1
GAL3ST3	2
MFAP4	1
GRB14	1
SEMA5B	2
SUSD4	1
PDZD4	1
CACNG4	2
DLGAP1	3
TMEM145	2
GRK4	2
RCAN1	1
SLC25A23	1
ITGA2	1
LTBP1	1
EVA1C	1
OSMR	1
BOC	2
FZD7	2
CHI3L1	2
CHPT1	1
PALLD	1
RIN1	5
CHST2	1
HRH1	2
FGFRL1	2
SLC2A10	1
KANK2	1
GPX8	2
YAP1	1
SHROOM3	2
ERBB2	1
CRYAB	1
CLIC4	1
RTKN	1
APBB2	1
PCBP4	1
RUFY3	1
DPYSL5	1
APBA2	1
KHDRBS3	2
GPSM2	4
KIF3A	1
GPT2	1
C1QL1	2
MEIS3	1
DPYSL4	2
ROBO2	1
GRIA3	1
SLC35F1	1
LSAMP	1
C14orf132	1
NRXN2	1
NUDT11	2
GNG4	1
C3orf70	1
SOX6	1
TSPAN13	1
CNTFR	2
SEZ6	1
LRRN1	2
CSNK1E	1
STMN1	4
TMEM206	1
FADS1	4
SGTA	1
WSB2	1
PPP2R5B	1
RBM4B	1
ARHGAP33	4
ZNF738	1
ZNF775	2
HIP1R	1
GATS	1
FAM19A5	1
SIRT2	1
MOB3B	1
PHLPP1	1
NCAM2	1
PLXNB1	1
AMOTL2	1
GALNT13	1
SMOC1	1
ADAM22	1
ASIC1	2
RIT2	2
FAM57B	2
CDK5R1	2
TOX3	2
PKIA	1
TMEM35	1
SCN3A	1
NOL4	1
LRRTM2	1
WASF1	1
CPT1C	1
NOVA2	1
SALL3	2
CXXC4	2
DLL1	1
BTBD17	2
NCALD	1
RPRM	2
GDAP1L1	1
REEP1	2
CD200	1
CCDC136	1
CASC15	1
ADD2	1
FAXC	2
TRIM36	2
UBE2E3	1
ELMO1	2
P2RX7	5
ZEB2	5
IGSF21	2
SYT6	2
PELI1	2
MCF2L	2
MTSS1	2
RNF150	2
LRRC4	2
APOBEC3A	1
SLC22A18AS	5
LBX2-AS1	5
KLRC4	1
KLRK1	1
KLRC3	1
AC018816.3	3
BHLHE40-AS1	2
C1RL-AS1	3
TNFRSF13C	1
PDE3B	3
RNF122	5
C1orf56	1
ZMYM6NB	5
AP001046.5	1
NPPA-AS1	2
CFLAR-AS1	5
XXbac-BPG181B23.7	3
RP11-332H14.1	2
CBLN3	1
MOB3C	5
ZNF469	5
CECR6	5
SPTLC3	2
RP11-342M1.3	5
FAM110A	2
APOBEC3F	3
LNPEP	3
ABHD15	1
CD2AP	1
TAPBPL	6
FAM129A	3
CORO7	3
LRRK2	2
PTPRO	5
MIR155HG	3
ZNF267	5
RREB1	5
ELK3	5
PRICKLE3	5
EOGT	5
RP11-1008C21.2	5
OPLAH	2
LINC00900	5
HFE	5
TRIM6	5
SLC24A1	4
RNASEL	1
USP25	6
MYCL	1
DEPDC7	2
SATB1	6
ARL15	2
ZNF804A	2
EGF	2
CTC-498J12.3	2
CFH	3
LINC00601	2
AP003068.23	1
CDHR1	1
C2orf27B	3
RP5-943J3.2	1
LL0XNC01-116E7.2	6
RP13-270P17.1	1
FOXO6	1
RNASE4	1
RP11-124N14.3	5
RP11-763B22.4	3
CTF1	2
TVP23C	1
RP1-111C20.4	1
NHS	3
SORCS3	1
LEPREL1	2
RP11-290F20.1	1
SRXN1	1
RP6-201G10.2	2
PRX	2
CTA-250D10.23	2
RP11-728F11.4	1
RP11-626P14.2	2
ARHGAP19-SLIT1	2
SPHKAP	2
RP11-1079K10.3	1
RP11-1055B8.6	2
CRHR1	3
LA16c-380H5.5	1
PRKG2	2
CFHR1	2
RP11-359P5.1	2
CRYGA	2
RP11-415C15.3	2
ATP13A5	2
NUTM2E	2
DGCR9	2
RP11-384P7.7	1
KIT	2
MYB	1
RP13-735L24.1	2
AP000282.2	2
GRIP2	2
RP11-355I22.6	2
CTD-3193O13.11	1
ARHGEF7-AS2	2
AC053503.11	2
DUSP9	2
OSR1	2
PCDH11Y	1
LINC00925	2
SLC25A41	1
RP11-148L24.1	1
UPK2	3
RP11-431N15.2	1
RP11-666A1.5	2
XKR7	2
CACNA1H	1
RP11-73C9.1	2
FAM155B	2
GABRA3	2
PRSS12	2
GNG8	3
RP11-267A15.1	2
RP11-1055B8.3	1
RP11-703H8.7	1
GDNF-AS1	1
CTB-119C2.1	3
CNKSR1	3
AC010729.1	2
LINC00609	2
SPATA1	2
RP11-229P13.22	2
HSPB3	1
KIF21B	3
STAG3	1
MPZ	5
SH3RF3-AS1	2
LINGO3	1
RP11-212D19.4	1
RP11-21A7A.3	1
RP11-519G16.2	1
AC007375.1	2
SNRK-AS1	1
ATP13A5-AS1	2
PDXP	1
RP11-382A20.2	1
AC007405.8	2
RP1-20N2.6	1
AC018766.4	1
RP11-316M1.12	2
RP11-284F21.7	2
NUTM2D	2
ATP6V0A4	2
RP11-18I14.11	2
RP11-182J23.1	2
RP11-1379J22.2	2
RP11-98D18.17	2
RP11-463J10.3	2
CTC-518P12.6	1
CBLN1	2
AC004067.5	5
TMEFF1	1
SMIM17	2
AL161784.1	2
ATP6V1C2	1
STEAP3-AS1	1
RP11-400K9.4	2
FXYD6-FXYD2	2
KCNIP2-AS1	2
AC006042.7	2
RP11-379L18.1	2
AC083867.4	2
KCNJ11	2
RP4-719C8.1	2
CDR1	2
RP11-87C12.5	1
RP5-981O7.2	2
NKX2-2-AS1	2
KY	2
LINC00951	2
RP11-1C8.7	2
RP11-168O16.1	2
RP11-21A7A.2	2
AC005042.4	2
RP11-89N17.4	1
AC095067.1	2
RP11-229P13.23	2
RP1-266L20.2	5
RP11-463O12.3	1
RP11-290F20.2	2
AC002398.12	1
AC120194.1	2
RP11-867G23.12	2
MARVELD2	6
AC010441.1	2
AC013463.2	2
ARHGEF16	2
CTB-46B19.2	2
RP11-689K5.3	2
CTC-506B8.1	2
CDHR2	2
RP11-1021N1.1	2
AC068831.6	2
RP11-252E2.1	5
GALNT4	2
POC1B-GALNT4	4
RP11-315D16.2	4
CTD-2260A17.1	3
CTB-129P6.4	6
RP1-212P9.3	2
KB-1107E3.1	2
RP11-218E20.5	2
CTA-250D10.19	2
KLRC4-KLRK1	1
CTD-3193O13.14	1
RP11-1112C15.2	2
RP3-416H24.1	1
AC135048.1	2
SLIT1	1
CCNG2	3
MAPK8	1
TMEM57	1
ACTR1A	4
CUEDC2	4
CORO1C	5
RBPJ	5
RAP2A	2
AC074212.5	2
GNG5P2	1
C1orf85	2
PPAPDC3	1
GAREML	2
RIMS4	2
C17orf96	3
YPEL1	1
GPR123	2
EFNA2	2
RIPPLY2	1
CELSR3	1
NOVA1-AS1	2
NKD1	1
CTTNBP2	1
DACT3	1
ABHD6	1
ICK	1
CTIF	1
KLHL24	1
LRRC8B	1
ARHGEF7	1
MAPT-AS1	2
ZFPM2	2
CAMSAP3	2
MYCNOS	1
PTCHD2	1
CLSTN2	1
GPR85	1
RP11-725P16.2	2
ZSCAN16	1
ZSWIM5	1
AC104655.3	2
MMP24	2
NXN	2
WDR17	1
TUB	1
HCN3	1
USP49	1
GSX1	2
COL20A1	2
OPCML	1
PCDH15	2
CNTNAP5	2
NPPA	1
DCC	1
NR0B1	1
AC009041.2	2
B3GALT2	1
NETO1	2
NTN4	2
KIF26A	1
SCRT2	2
IGFBPL1	1
TRIM67	2
MNX1	1
C2orf27A	2
RP1-74M1.3	1
RP11-391M1.4	2
FBN3	2
LRRTM4	1
AC117395.1	2
SIM2	2
PCDH11X	1
RP5-1177M21.1	2
HMX1	2
LRRTM1	2
SLCO5A1	1
TMEM196	1
GPR17	2
SLC8A3	2
AFAP1L2	1
LINC00643	2
MDGA2	1
SLC1A1	2
PCDH7	1
MYL12A	6
CLIC1	4
EVL	3
ISG20	3
KLRC1	1
APOBEC3D	3
BCL11B	3
SMPD3	1
CASP8	3
RGS14	3
GCHFR	3
TMEM71	6
CIB1	3
GSTK1	3
GSDMD	3
ERP29	1
RASGEF1B	5
MOB1A	5
ARID5A	3
STOM	2
CD164	1
SWAP70	2
TNS3	2
C1orf54	5
CCND1	5
USP53	2
B3GNT5	5
HN1	4

## Sheet: Immune gene Cluster 3
gene	cluster
CHPF	1
COL6A1	1
SCD5	1
TTYH1	1
FAM181B	1
BMP7	1
C1orf61	1
LINC00461	1
CALD1	1
PHYHIPL	1
C8orf46	1
AIF1L	1
RIC3	1
ABAT	1
C5orf30	1
SERP2	1
RFTN2	1
THRA	1
NR2F1-AS1	1
SUSD2	1
MAPK8IP1	1
GCSH	1
CKB	1
TUBA1A	1
HES6	2
RP11-849I19.1	1
ENHO	1
TSPAN7	1
ASCL1	1
CSPG5	1
LOXL1	1
LAMB1	1
EPHA3	1
SPOCD1	1
COL6A2	1
NUMBL	1
GSG1L	1
RIMKLA	1
MSI1	1
ZNF883	1
CKAP4	1
CDH11	1
PXDN	1
FGFR1	1
EHD2	1
SYDE1	1
TPM2	1
TGFB1I1	1
PARVA	1
EFNB2	1
PTK7	1
LAMC1	1
DCBLD2	1
ITGA3	1
LMNA	1
PLOD3	1
CALU	1
PDIA4	1
ACTN1	3
SERPINH1	3
FAM20C	3
TPM1	1
TSLP	1
COL8A1	1
PODNL1	1
MXRA8	1
MYL9	1
BACE2	1
IRX3	1
PCOLCE	1
RBPMS	1
GJB2	1
FHL2	2
PDLIM1	1
TEAD3	1
SNTB2	4
ADAMTS9	1
COL5A2	1
SNAI2	1
TBX2	3
ZNF436	1
RAI14	1
ERRFI1	3
BMP1	2
MANEAL	1
AC093323.3	2
RGS3	2
ACAD8	2
PRPSAP2	2
C12orf76	1
TMEM136	1
RP11-345P4.9	1
NNT-AS1	2
ANKRD46	1
GKAP1	1
DNAJC18	2
INPP1	2
PAAF1	1
ASRGL1	1
TGFBI	3
SERPINF1	1
OLFML2B	3
LIMS1	3
RUNX1	3
SH2D2A	4
AQP3	1
PTGER2	4
CNN2	1
CLIC3	2
IFI16	2
PPP1R18	4
ITGA4	4
LRRFIP1	2
PMAIP1	1
ST3GAL1	5
TNFSF9	1
INHBA	3
NFKB1	3
TNFRSF10D	3
TRPV4	3
EDEM1	5
XBP1	1
ZCCHC6	5
ITPRIP	3
CYP1B1	5
EREG	5
THBS1	5
ANPEP	5
AIM1	1
AIM2	1
RUNX2	1
DOCK11	5
TMEM2	4
ERN1	1
FOXP1	1
ARF6	4
MCTP2	2
EPYC	2
RP11-23P13.6	1
CD70	4
MSC	1
Z83851.4	2
AC017002.1	1
ACTG2	1
SVIL	5
BAIAP2L1	1
LOXL1-AS1	1
SPON2	2
IL27RA	4
FKBP11	1
ITPR3	2
TTC39B	4
RP11-400N13.3	3
LRRC15	1
BDKRB1	1
COL1A1	1
COL5A1	1
A4GALT	1
VEGFC	1
ISLR	1
EBF1	1
STC1	3
AC087393.1	1
MXRA5	1
ABCA13	1
SFRP2	1
RP11-120J1.1	1
RP11-342K6.4	3
MME	3
PALM2-AKAP2	1
LINC00973	1
LINC00460	1
COL13A1	1
PTPRU	2
CNN1	1
RFX8	1
CLMP	1
RP11-479G22.8	1
PHLDB2	4
RP1-102K2.8	1
CDC42EP5	1
WWTR1-AS1	3
C3orf80	1
AC079210.1	3
AGPAT9	2
AC010336.1	2
TXNDC5	1
AC016738.3	1
RP11-1223D19.1	3
P4HA2-AS1	1
RP13-1039J1.2	1
RP11-383H13.1	3
HTRA3	1
LRRC8E	1
RP11-417E7.1	1
MMP13	3
TBX19	1
COL18A1	1
KRT8	3
KRT18	5
RP11-626G11.3	3
ATP7A	3
RP11-373D23.3	5
MOCOS	1
FKBP1C	1
GRK5	4
CRISPLD2	1
CTC-425F1.4	1
FAM109B	3
TBC1D8B	3
SH3BP5-AS1	1
GPR157	1
TMEM184A	1
TFAP2C	1
KRT80	1
RBPMS-AS1	1
MEDAG	1
ASPN	1
DPT	1
C7	1
EGFLAM	1
LUM	3
DCN	1
DKK1	1
COL14A1	1
ANO1	2
STRA6	1
RP5-977B1.11	1
RP11-23P13.7	3
LIMS3L	3
FLJ20306	2
RP11-798M19.3	1
RP11-449H11.1	2
CTD-2207P18.1	1
RP11-665J16.1	1
NKX3-1	3
SSC5D	3
STARD5	1
COL15A1	3
RP11-354E11.2	3
MLPH	3
SIGLEC12	3
TMEM26	3
RP11-1151B14.4	3
C10orf55	3
DKK2	3
TWIST2	3
RP11-244F12.2	3
RP11-720L2.4	1
RP1-69D17.3	3
RP1-151B14.6	3
AP001434.2	3
RP11-434H6.6	1
MFAP5	3
RP11-342D11.2	5
RP11-498C9.2	2
ACTA2-AS1	2
RP3-337O18.9	3
AKAP2	4
AC112721.2	1
AC112721.1	1
SELE	1
FAM167B	4
OPN1SW	1
COL3A1	1
RP11-394J1.2	3
RP11-10A14.3	1
RP11-2H8.2	1
RP5-956O18.3	3
AP000349.1	2
RP11-84A19.3	3
OMD	2
PRR16	2
AC008440.5	3
TNFSF4	4
RP11-350N15.4	3
COL6A3	1
CTD-2531D15.5	3
ADAMTS2	3
RP11-618K13.2	1
ATP8B1	3
ANK1	1
CTD-3137H5.1	3
B4GALNT3	2
RP11-109P14.9	1
P4HA3	3
RP11-304M2.5	3
RP11-225H22.7	1
RP11-296L22.8	3
AC187652.1	1
PCOLCE-AS1	2
AC145676.2	1
XXbac-B33L19.4	1
INSRR	1
CTB-13F3.1	3
RP11-720L2.3	3
MINOS1-NBL1	2
WNT2	1
RP11-244F12.3	1
RP11-753H16.5	2
ADAMTS16	3
AC011558.5	2
RP11-4F5.2	3
FNDC3B	3
PVRL2	3
PLAU	3
COLGALT1	3
NRP1	3
MMP14	3
NBL1	2
MAP2K3	4
SNX9	1
NRIP1	3
DIAPH2	3
KCNMB1	3
FHOD1	3
EHD4	3
CREB3L2	1
ETV6	3
BACH1	5
ITPRIPL2	3
REEP4	3
SLC4A7	3
SEL1L3	1
ANTXR2	1
ZDHHC18	1
CDR2	1
SGMS2	5
ACTA2	4
SLC12A8	2
EPHA2	1
ESYT1	4
SHISA5	4
IGFBP4	3
LUZP1	4
SLC19A1	3
SLC20A1	1
STT3B	4
KCTD9	2
KCTD10	2
KLF16	3
ITGA5	3
SPHK1	3
TPM4	1
UBASH3B	4
ITGB1	4
RPS6KA3	5
SNAI1	3
KCNN4	4
ARNT	1
DTX2	3
SGK223	3
LTBP2	3
RAB38	3
PPM1F	5
SLC12A7	3
ZDHHC5	1
FURIN	5
LOXL3	3
FZD1	3
RCN3	3
ATP11C	3
SEC23IP	2
RNF217	3
PPP1R3B	3
SBNO2	5
CHSY1	5
ATP13A3	5
MYO1C	3
RBMS1	4
CRTAP	3
QSOX1	3
SEC24D	3
NUCB1	3
SSR1	3
DNAJC3	3
ADAMTS4	1
APOD	1
LIF	3
BDKRB2	1
EVA1A	1
SH3BP5	1
PCSK1	1
SYTL5	1
MMP11	1
C9orf41	1
KIAA1199	1
KIAA1217	1
FAP	1
COL12A1	1
OSBPL5	2
CELSR1	2
KIRREL	1
AMMECR1	4
SMAGP	4
CDH20	1
SVEP1	1
ADAMTS14	1
GXYLT2	1
DCUN1D3	5
STARD13	3
COL1A2	1
ADAMTSL1	1
GALNT5	1
MALL	2
TLCD2	3
RP5-994D16.3	1
ADAMTS12	1
PAIP2	4
PPM1K	1
PCSK7	4
LINC00693	1
RP11-436K8.1	1
IQCJ-SCHIP1	1
RP11-307C12.12	2
MYO1E	1
C16orf72	1
MYADM	3
ARID5B	1
NDEL1	5
TAGLN	1
NEXN	3
MAFK	3
TSHZ3	3
COLEC12	3
USP30	1
FZD5	1
LRRC8D	1
GALNT7	1
UBE2Z	2
SGSH	1
WWC2	3
SLC26A2	1
HDAC7	4
ESYT2	2
SLC35C1	1
FRMD8	1
TADA2A	2
PKD2	1
DNAJC21	2
SLAIN2	4
SLC35B3	3
TMEM214	3
PRRC1	1
IMPDH1	2
FKBP1A	1
ECM1	3
FN1	3
FAM129B	1
HSPA5	3
CALR	3
TMED9	3
KDELR2	3
P4HB	3
PDIA6	2
HIVEP3	2
GALNT2	2
PMEPA1	1
YBX3	3
RRBP1	1
CD276	3
NRP2	3
P4HA2	3
PDLIM7	3
PTPN12	5
PLOD1	3
STT3A	1
LMAN1	1
SDF4	4
IL11	1
FOSL1	3
FAM105B	2
LEPRE1	1
OAF	1
KDELR3	2
TSPAN9	1
ADAM12	1
SRPX2	1
SDC1	1
CTHRC1	1
FBN1	1
FBLIM1	1
LZTS1	1
HS3ST3A1	1
ATP6V0E2-AS1	2
RP11-629G13.1	1
IRS1	1
TMTC1	1
CERKL	1
CTSK	1
CDKN1B	1
SCHIP1	1
KLF15	1
ADAMTS1	1
FBLN1	1
GDPD1	1
RND1	1
TMPRSS5	1
GRIK4	1
PVR	3
UAP1	2
GALNS	1
MGAT4B	3
CLPTM1L	1
KAT5	2
MFF	2
POFUT2	1
TMEM43	1
FKBP14	1
ORAI2	1
KLF5	1
PTGES	1
LOXL2	1
PXN-AS1	1
LRP12	3
C1QTNF6	2
TRAM2	1
PXN	5
SHC1	2
VCL	5
PTPN9	2
LPP	5
PDIA5	1
EMILIN1	3
IPO4	2
TMEM186	2
SEC23A	1
CHPF2	1

## Sheet: Immune gene Cluster 4
gene	cluster
IGHM	1
IGHG4	1
IGHG1	1
IGHA1	1
IGLC2	1
IGHG3	1
IGKC	1
CXCR6	2
KLRB1	1
GZMH	1
CD8B	1
CD8A	1
SKAP1	2
SIT1	2
GZMM	1
GZMK	1
GZMA	1
TRBC2	2
CD2	2
CD3D	2
CLIC2	3
CXCL13	2
TRBV7-3	1
IGHV1-3	1
IGHV1-18	1
IGHV1-2	1
TRBV20-1	2
IGJ	1
CH17-132F21.1	3
IGLV3-10	1
IGHV3-21	1
IGKV1-9	1
IGKV1-5	1
IGHV3-48	1
IGKV1-17	1
IGKV1-6	1
IGKV2-30	1
IGHV3-30	1
IGHV3-33	1
IGHV4-34	1
IGKV3-20	1
IGKV3-15	1
IGKV3-11	1
IGLV1-44	1
IGHV1-24	1
IGHV3-23	1
IGLV4-69	1
IGHV4-39	1
IGLV5-45	1
IGLV1-47	1
IGHV3-15	1
ENAM	1
IGLV7-46	1
IGLV1-51	1
IGLV1-40	1
IGLV3-19	1
IGLV3-25	1
IGLV2-23	1
IGHV1-46	1
IGHV3-7	1
IGHV4-59	1
IGKV1-39	1
IGHV6-1	1
IGLV6-57	1
CD79A	1
IGLL5	1
IGKV4-1	1
IGKV1-12	1
IGLV3-1	1
IGLV3-21	1
IGLV3-9	1
IGLV2-11	1
IGLV2-14	1
IGLV2-8	1
IGLC7	1
IGLC5	1
IGLC6	1
SLAMF7	1
MZB1	1
IGLC3	1
IGHD	1
IGHA2	1
IGHG2	1
IGHGP	1

## Sheet: Immune gene Cluster 5
gene	cluster
TCEAL7	1
NARF	2
CTD-2521M24.8	1
RP11-418J17.1	2
CTD-2521M24.6	1
TAPSAR1	1
CTD-2521M24.9	1
ANGPTL6	1
AC017076.5	1
RP1-50J22.4	1
AC009950.2	1
CTD-2521M24.5	1
AC093063.3	1
USP41	1
AP001610.5	1
GJD3	1
CTD-2267D19.3	1
CTD-2240E14.4	1
RP11-638I2.8	1
RP11-288L9.1	2
STAP1	1
RP11-468E2.4	2
IRF9	2
ERAP1	2
NLRC5	2
BTN3A3	2
BTN3A1	2
TLR3	1
UBA7	1
BTN2A2	1
SDSL	1
TMEM140	2
BATF2	1
CXCL11	1
FLT3LG	2
SOCS1	2
IRF1	2
BTN3A2	2
C5orf56	2
TAP1	2
GBP5	2
LAG3	2
ZC3HAV1	1
GBP3	2
GCH1	2
SP140L	2
APOL1	2
TRIM21	2
USP30-AS1	2
HSH2D	1
ZBP1	2
ETV7	2
DDX58	2
PARP10	2
TAP2	2
RTP4	2
DDX60	2
IFIT5	2
HERC6	2
HELZ2	2
C19orf66	2
TRIM25	1
TRIM5	1
APOL2	2
WARS	1
TRIM69	2
HESX1	1
ZNFX1	2
TRIM14	2
CXCL10	1
IFIH1	2
DDX60L	2
STAT2	1
DHX58	1
PARP12	2
PML	2
DTX3L	2
PSMB8	2
PSME2	2
IFITM1	2
PSME1	2
PSMB9	2
HLA-E	2
B2M	2
HLA-B	2
HLA-A	2
HLA-C	2
LY6E	2
ISG15	2
BST2	1
EPSTI1	2
MX1	2
IFI44L	1
IFI6	1
SP110	2
TRIM22	2
EIF2AK2	2
PARP9	2
HERC5	2
USP18	2
CMPK2	2
APOL6	2
GBP4	2
GBP1	2
SAMD9	2
OASL	2
UBE2L6	2
STAT1	2
LGALS3BP	1
IFI27	1
LAP3	1
PLSCR1	1
IFITM3	1
IFI35	2
SAMD9L	2
IRF7	1
IFI44	2
OAS2	1
OAS3	2
IFIT2	1
PARP14	1
XAF1	1
MX2	1
OAS1	1
RSAD2	1
IFIT1	1
IFIT3	1

## Sheet: Immune gene Cluster 6
gene	cluster
HOOK2	1
CYR61	1
CTGF	1
AC131056.3	1
CCL4L1	1
CCL3L1	1
CTC-250I14.6	1
FILIP1L	1
SIK1	1
RP11-1100L3.8	2
ZFP36L2	1
TNF	1
EGR3	1
EGR2	2
AC069363.1	1
KLF10	2
HBEGF	2
CSRNP1	1
GADD45B	2
EGR1	2
JUN	1
TRIB1	2
KLF2	2
KLF4	2
ATF3	2
CCL4L2	1
CCL4	1
CCL3L3	2
CCL3	2
SGK1	1
NR4A3	2
NR4A2	2
NR4A1	2
JUNB	1
BTG2	1
IER2	2
FOSB	1
ZFP36	2
KLF6	2
FOS	2
DUSP1	2

## Sheet: Immune gene Cluster 7
gene	cluster
CPNE4	1
TRPM3	1
PDGFC	1
CHSY3	1
DPP4	2
NOS2	1
RP11-375N15.2	1
C6orf15	1
HABP2	1
RP11-72L22.1	1
NCMAP	1
TMEM154	2
CTC-575N7.1	1
AC022431.2	1
RP11-449D8.1	1
CHRNA1	1
TRDC	1

## Sheet: Immune gene Cluster 8
gene	cluster
ARSJ	1
CNIH3	1
CHRNA9	1
SYT12	1
TNFRSF12A	1
GDF15	1
NT5E	1
PLIN3	1
RP11-80H8.4	1
RP11-338C15.3	1
RP11-3L21.2	1
CLDN1	1
ZNF423	1
KCNK2	1
NEDD9	2
IRAK2	1
CD274	2
