# Supplementary material for: Unsupervised clustering reveals noncanonical myeloid cell subsets in the brain tumor microenvironment
Source: Cancer Immunol Immunother. 2025 Jan 3;74(2):63. doi: 10.1007/s00262-024-03920-1 (PMC11699035; doi:10.1007/s00262-024-03920-1)
Supplement: Supplementary file 12 — Supplementary file12 (XLSX 12 KB) [file 262_2024_3920_MOESM12_ESM.xlsx]

## Sheet: in-house mIHC validation
Noncanonical Myeloids					CD3 myeloids					Double negative T cells
Patient	Diagnositic	Primary or Recurrence	WHO Grade	ROIs analyzed	Phenotypes when found					Phenotypes when found
Patient 1	Diffuse astrocytoma IDHmut R132H	Recurrent	4	6	CD45 +	TMEM119 -	CD68 +	CD11c +	CD3 +	CD45 +	CD3 +	CD4-	CD8-
	"	"	"		CD45 +	TMEM119 +	CD68 +	CD11c +	CD3 +	CD45 +	CD3 +	CD4-	CD8-
Patient 2	Oligodendroglioma IDHmut R132H	Recurrent	4	1	CD45 +	TMEM119 -	CD68 +	CD11c +	CD3 +	CD45 +	CD3 +	CD4-	CD8-
Patient 3	Diffuse astrocytoma IDHmut R132G	Recurrent	4	2	CD45 +	TMEM119 -	CD68 +	CD11c +	CD3 +	CD45 +	CD3 +	CD4-	CD8-
Patient 4	Oligodendroglioma IDHmut R132H	Recurrent	4	1	CD45 +	TMEM119 -	CD68 +	CD11c +	CD3 +	CD45 +	CD3 +	CD4-	CD8-
Patient 5	Diffuse astrocytoma IDHmut R132H	Primary	2	1	CD45 +	TMEM119 -	CD68 +	CD11c -	CD3 +	CD45 +	CD3 +	CD4-	CD8-
	Diffuse astrocytoma IDHmut R132H	Recurrent	4	1	CD45 +	TMEM119 -	CD68 +	CD11c -	CD3 +	CD45 +	CD3 +	CD4-	CD8-
Patient 6	GBM IDHwt	Primary	4	1	-	-	-	-	-	NA	NA	NA	NA
	"	Recurrent	"	4	-	-	-	-	-	NA	NA	NA	NA
Patient 7	GBM IDHwt	Primary	4	2	-	-	-	-	-	NA	NA	NA	NA
	"	Recurrent	"	1	-	-	-	-	-	NA	NA	NA	NA
Patient 8	GBM IDHwt	Primary	4	1	-	-	-	-	-	NA	NA	NA	NA
	"	Recurrent	"	1	-	-	-	-	-	NA	NA	NA	NA
Patient 9	GBM IDHwt	Primary	4	1	-	-	-	-	-	NA	NA	NA	NA
